# Supplementary material for: A novel IFNα-induced long noncoding RNA negatively regulates immunosuppression by interrupting H3K27 acetylation in head and neck squamous cell carcinoma
Source: Mol Cancer. 2020 Jan 6;19:4. doi: 10.1186/s12943-019-1123-y (PMC6943933; doi:10.1186/s12943-019-1123-y)
Supplement: Supplementary file 1 — Additional file 1: Table S1. Primers and oligonucleotide sequences used for qPCR, siRNA, RACE, ChIP and RIP assays. [file 12943_2019_1123_MOESM1_ESM.xlsx]

## Sheet: Sheet1
Primers name	Sequence	Application
P1-F	GCCATAAAATTTTGAGTAGAAAAATCCAGA	RIP
P1-R	TGTGTAGCATATCCACAGCCGG	RIP
P2-F	TGTGTAGCATATCCACAGCCGG	RIP
P2-R	CTTGGCATCTGGAGAATGAGAGGT	RIP
P3-F	TTGGTATTCAACAATTCAATTCAATTCTGACACT	RIP
P3-R	AAACAGTCCATCAGAAGAATAGGAGGT	RIP
P4-F	ATAAATCAAGGTTCTTGCGACCCATT	RIP
P4-R	CCCTTATCAAATCCTTTCTAATAGACCAGT	RIP
P5-F	TCACAAATGAAGCTGTTGGAGAGG	RIP
P5-R	CATCTCTGTGCCATGACGGTG	RIP
ENST00000460454-F	TTATTCCCCTTGTCACCATAGAA	PCR
ENST00000460454-R	TGTCCTTCAGGCATCAGAAACTA	PCR
ENST00000474368-F	AAGAAAGAAGGAAGGAGGGTAGG	PCR
ENST00000474368-R	CACATAGATTCACTGAGTGCTGGT	PCR
ENST00000478268-F	GAACTCCCGAGATTGCCCT	PCR
ENST00000478268-R	GATTCCCTTCCCTAATTTGCTT	PCR
ENST00000482953-F	CAGAGAAGATGTCACCGCTGG	PCR
ENST00000482953-R	TGGAGATCCTGCCTTCTATTAGAGT	PCR
ENST00000486275-F	GGTTCTTGCGACCCATTCC	PCR
ENST00000486275-R	GTGCCTCTCCAACAGCTTCAT	PCR
ENST00000486882-F	AAGGTTTCCAAGGTGCTCTCC	PCR
ENST00000486882-R	CATTTGGGAGCACATTTCTGA	PCR
ENST00000491110-F	GAGAGGGGAAACTTTACTTCATACC	PCR
ENST00000491110-R	TCAATTTTGGACTTGGCGG	PCR
ENST00000573518-F	TGTCTCTCCATTACGGTTGCTG	PCR
ENST00000573518-R	TGATTGTCCTTGTCAACGGCT	PCR
GAPDH-F	CCTCTGACTTCAACAGCGAC	PCR
GAPDH-R	TCCTCTTGTGCTCTTGCTGG	PCR
U6-F	CTCGCTTCGGCAGCACATATACT	PCR
U6-R	ATTTGCGTGTCATCCTTGCGCA	PCR
ACTB-F	AACCGCGAGAAGATGACCCA	PCR
ACTB-R	GATAGCACAGCCTGGATAGCAA	PCR
CD274-F1	GGTAAGACCACCACCACCAA	PCR
CD274-R1	TTGGAGGATGTGCCAGAGGT	PCR
LGALS9-F1	CCCGAGGAGAGGAAGACACA	PCR
LGALS9-R1	TCCCGTTCACCATCACCTTG	PCR
ASO-lncMX1-215 #1	AAAGCCAGCACCAAACTTCA	ASO
ASO-lncMX1-215 #2	CTCTGGAACACACTTCACTG	ASO
ASO-lncMX1-215 #3	ACCATCCTCATGGCACAGAG	ASO
si-scramble	UUCUCCGAACGUGUCACGU	siRNA
si-Galectin-9 #1	GACUUCAGAUCACUGUCAAdTdT	siRNA
si-Galectin-9 #2	GGUUUGCUGUGAACUUUCAdTdT	siRNA
si-Galectin-9 #3	GAGGGUACGUGGUGUGCAAdTdT	siRNA
si-stat1	CGGCUGAAUUUCGGCACCUdTdT	siRNA
LncMX1-215(P1)-F	TCCTGTGTTCTCTTCTAGGGATCTGC	ChIP
LncMX1-215(P1)-R	CTCAGAAGATCTGTGTGTACAGTGATGT	ChIP
LncMX1-215(P2)-F	GATCTTGTTAAGATGCAGTTTCAGATTCTG	ChIP
LncMX1-215(P2)-R	CAATGAGAAAGGAAGAGTTAGTAGCTTGTG	ChIP
LncMX1-215(P3)-F	CAGTGCCCCCAGTGTGTGC	ChIP
LncMX1-215(P3)-R	TTTCTAACAGGGGCAGAGATTTCTGA	ChIP
PD-L1-F1	CTTTTATCAGAAAGGGGGACGCCT	ChIP
PD-L1-R1	CCAGTTTTCTTGTAAATGAGATTTTCACCGG	ChIP
PD-L2-F1	ATACAAAAATCACTAGTATTCCTAAACACCA	ChIP
PD-L2-R1	GTTGTTCATTCAGCTTAAGGTTTGC	ChIP
Galectin-9-F1	GCTTACCTGTGACTCACCTCCA	ChIP
Galectin-9-F1	AGCAGGACCCTGTCTCAAAACA	ChIP
HLA-E-F1	CCAGCCAGGACTAATTTCTAAGAGTG	ChIP
HLA-E-R1	GGCGACGCTGATTGGCTTC	ChIP
h-MX1-215_3RACE_F	AATCAAGGTTCTTGCGACCCATTCC	RACE	Forword primer
h-MX1-215_5RACE_RT	GAAGAATAGGAGGTCTGGGACTTGTGA	RACE	Revese transcription primers
h-MX1-215_5RACE_R	AAGTTTGGTGCTGGCTTTGGTTC	RACE	Reverse primer
